# Supplementary material for: Integrated Transcriptomic Analysis Identifies Novel Candidate Genes Associated with Calcific Aortic Valve Disease
Source: Genes (Basel). 2026 Feb 20;17(2):246. doi: 10.3390/genes17020246 (PMC12941080; doi:10.3390/genes17020246)
Supplement: Supplementary file 1 [file genes-17-00246-s001.zip]

Archive with 2 entries (2 files):
- Supplemental meterial S1.pdf
- Supplemental meterial S2.pdf
